# Supplementary material for: The Role of Dendritic Cells in Adaptive Immune Response Induced by OVA/PDDA Nanoparticles
Source: Vaccines (Basel). 2025 Jan 16;13(1):76. doi: 10.3390/vaccines13010076 (PMC11769024; doi:10.3390/vaccines13010076)
Supplement: Supplementary file 1 [file vaccines-13-00076-s001.zip]

Archive with 3 entries (3 files):
- Figure S1. Analysis of in vivo B cell populations.tif
- Figure S2. Analysis of in vivo CD11c+ cells.tif
- Figure S3. Analysis of in vitro CD11c+ cells.tif
